# Supplementary material for: Assessing future shifts in habitat suitability and connectivity to old-growth forests to support the conservation of the endangered giant noctule
Source: PeerJ. 2022 Nov 28;10:e14446. doi: 10.7717/peerj.14446 (PMC9744155; doi:10.7717/peerj.14446)
Supplement: Supplemental Information 2 — Coordinates (WGS84, EPSG:4326) and source (literature or GBIF) of the presence records used to model habitat suitability and landscape connectivity for the greater noctule (Nyctalus lasiopterus Schreber). [file peerj-10-14446-s002.csv]

Species	Longitude	Latitude	Reference
Nyctalus lasiopterus	-6.29	36.53	GBIF Occurrence Download https://doi.org/10.15468/dl.b9m44r
Nyctalus lasiopterus	-8.98	38.92	GBIF Occurrence Download https://doi.org/10.15468/dl.b9m44r
Nyctalus lasiopterus	-8.41	40.19	GBIF Occurrence Download https://doi.org/10.15468/dl.b9m44r
Nyctalus lasiopterus	-8.35	40.35	GBIF Occurrence Download https://doi.org/10.15468/dl.b9m44r
Nyctalus lasiopterus	-7.20	39.30	GBIF Occurrence Download https://doi.org/10.15468/dl.b9m44r
Nyctalus lasiopterus	-6.94	37.26	GBIF Occurrence Download https://doi.org/10.15468/dl.b9m44r
Nyctalus lasiopterus	-6.93	37.27	GBIF Occurrence Download https://doi.org/10.15468/dl.b9m44r
Nyctalus lasiopterus	-6.70	43.02	GBIF Occurrence Download https://doi.org/10.15468/dl.b9m44r
Nyctalus lasiopterus	-6.60	42.00	GBIF Occurrence Download https://doi.org/10.15468/dl.b9m44r
Nyctalus lasiopterus	-6.50	37.20	GBIF Occurrence Download https://doi.org/10.15468/dl.b9m44r
Nyctalus lasiopterus	-6.44	36.99	GBIF Occurrence Download https://doi.org/10.15468/dl.b9m44r
Nyctalus lasiopterus	-6.43	37.04	GBIF Occurrence Download https://doi.org/10.15468/dl.b9m44r
Nyctalus lasiopterus	-6.40	37.10	GBIF Occurrence Download https://doi.org/10.15468/dl.b9m44r
Nyctalus lasiopterus	-6.36	37.06	GBIF Occurrence Download https://doi.org/10.15468/dl.b9m44r
Nyctalus lasiopterus	-6.30	41.40	GBIF Occurrence Download https://doi.org/10.15468/dl.b9m44r
Nyctalus lasiopterus	-6.15	36.70	GBIF Occurrence Download https://doi.org/10.15468/dl.b9m44r
Nyctalus lasiopterus	-6.13	36.69	GBIF Occurrence Download https://doi.org/10.15468/dl.b9m44r
Nyctalus lasiopterus	-6.10	37.20	GBIF Occurrence Download https://doi.org/10.15468/dl.b9m44r
Nyctalus lasiopterus	-6.06	41.51	GBIF Occurrence Download https://doi.org/10.15468/dl.b9m44r
Nyctalus lasiopterus	-6.01	42.20	GBIF Occurrence Download https://doi.org/10.15468/dl.b9m44r
Nyctalus lasiopterus	-6.00	37.30	GBIF Occurrence Download https://doi.org/10.15468/dl.b9m44r
Nyctalus lasiopterus	-5.99	37.38	GBIF Occurrence Download https://doi.org/10.15468/dl.b9m44r
Nyctalus lasiopterus	-5.96	40.67	GBIF Occurrence Download https://doi.org/10.15468/dl.b9m44r
Nyctalus lasiopterus	-5.94	41.53	GBIF Occurrence Download https://doi.org/10.15468/dl.b9m44r
Nyctalus lasiopterus	-5.92	40.58	GBIF Occurrence Download https://doi.org/10.15468/dl.b9m44r
Nyctalus lasiopterus	-5.90	40.27	GBIF Occurrence Download https://doi.org/10.15468/dl.b9m44r
Nyctalus lasiopterus	-5.90	40.30	GBIF Occurrence Download https://doi.org/10.15468/dl.b9m44r
Nyctalus lasiopterus	-5.63	36.57	GBIF Occurrence Download https://doi.org/10.15468/dl.b9m44r
Nyctalus lasiopterus	-5.62	40.15	GBIF Occurrence Download https://doi.org/10.15468/dl.b9m44r
Nyctalus lasiopterus	-5.60	40.10	GBIF Occurrence Download https://doi.org/10.15468/dl.b9m44r
Nyctalus lasiopterus	-5.59	37.38	GBIF Occurrence Download https://doi.org/10.15468/dl.b9m44r
Nyctalus lasiopterus	-5.53	36.77	GBIF Occurrence Download https://doi.org/10.15468/dl.b9m44r
Nyctalus lasiopterus	-5.52	37.00	GBIF Occurrence Download https://doi.org/10.15468/dl.b9m44r
Nyctalus lasiopterus	-5.50	36.50	GBIF Occurrence Download https://doi.org/10.15468/dl.b9m44r
Nyctalus lasiopterus	-5.44	36.31	GBIF Occurrence Download https://doi.org/10.15468/dl.b9m44r
Nyctalus lasiopterus	-5.40	43.00	GBIF Occurrence Download https://doi.org/10.15468/dl.b9m44r
Nyctalus lasiopterus	-5.34	36.62	GBIF Occurrence Download https://doi.org/10.15468/dl.b9m44r
Nyctalus lasiopterus	-5.34	40.51	GBIF Occurrence Download https://doi.org/10.15468/dl.b9m44r
Nyctalus lasiopterus	-5.30	36.60	GBIF Occurrence Download https://doi.org/10.15468/dl.b9m44r
Nyctalus lasiopterus	-5.20	43.40	GBIF Occurrence Download https://doi.org/10.15468/dl.b9m44r
Nyctalus lasiopterus	-5.18	36.71	GBIF Occurrence Download https://doi.org/10.15468/dl.b9m44r
Nyctalus lasiopterus	-5.18	40.29	GBIF Occurrence Download https://doi.org/10.15468/dl.b9m44r
Nyctalus lasiopterus	-5.10	40.30	GBIF Occurrence Download https://doi.org/10.15468/dl.b9m44r
Nyctalus lasiopterus	-5.04	43.22	GBIF Occurrence Download https://doi.org/10.15468/dl.b9m44r
Nyctalus lasiopterus	-5.00	43.00	GBIF Occurrence Download https://doi.org/10.15468/dl.b9m44r
Nyctalus lasiopterus	-4.98	40.40	GBIF Occurrence Download https://doi.org/10.15468/dl.b9m44r
Nyctalus lasiopterus	-4.92	43.15	GBIF Occurrence Download https://doi.org/10.15468/dl.b9m44r
Nyctalus lasiopterus	-4.90	43.40	GBIF Occurrence Download https://doi.org/10.15468/dl.b9m44r
Nyctalus lasiopterus	-4.86	43.09	GBIF Occurrence Download https://doi.org/10.15468/dl.b9m44r
Nyctalus lasiopterus	-4.83	42.86	GBIF Occurrence Download https://doi.org/10.15468/dl.b9m44r
Nyctalus lasiopterus	-4.80	42.80	GBIF Occurrence Download https://doi.org/10.15468/dl.b9m44r
Nyctalus lasiopterus	-4.79	40.31	GBIF Occurrence Download https://doi.org/10.15468/dl.b9m44r
Nyctalus lasiopterus	-4.78	37.89	GBIF Occurrence Download https://doi.org/10.15468/dl.b9m44r
Nyctalus lasiopterus	-4.60	40.40	GBIF Occurrence Download https://doi.org/10.15468/dl.b9m44r
Nyctalus lasiopterus	-4.50	42.80	GBIF Occurrence Download https://doi.org/10.15468/dl.b9m44r
Nyctalus lasiopterus	-4.43	36.72	GBIF Occurrence Download https://doi.org/10.15468/dl.b9m44r
Nyctalus lasiopterus	-4.43	41.08	GBIF Occurrence Download https://doi.org/10.15468/dl.b9m44r
Nyctalus lasiopterus	-4.42	40.99	GBIF Occurrence Download https://doi.org/10.15468/dl.b9m44r
Nyctalus lasiopterus	-4.41	42.82	GBIF Occurrence Download https://doi.org/10.15468/dl.b9m44r
Nyctalus lasiopterus	-4.40	42.80	GBIF Occurrence Download https://doi.org/10.15468/dl.b9m44r
Nyctalus lasiopterus	-4.37	42.00	GBIF Occurrence Download https://doi.org/10.15468/dl.b9m44r
Nyctalus lasiopterus	-4.30	40.70	GBIF Occurrence Download https://doi.org/10.15468/dl.b9m44r
Nyctalus lasiopterus	-4.21	40.74	GBIF Occurrence Download https://doi.org/10.15468/dl.b9m44r
Nyctalus lasiopterus	-4.20	40.70	GBIF Occurrence Download https://doi.org/10.15468/dl.b9m44r
Nyctalus lasiopterus	-4.10	40.90	GBIF Occurrence Download https://doi.org/10.15468/dl.b9m44r
Nyctalus lasiopterus	-4.03	40.88	GBIF Occurrence Download https://doi.org/10.15468/dl.b9m44r
Nyctalus lasiopterus	-4.02	40.73	GBIF Occurrence Download https://doi.org/10.15468/dl.b9m44r
Nyctalus lasiopterus	-4.00	40.80	GBIF Occurrence Download https://doi.org/10.15468/dl.b9m44r
Nyctalus lasiopterus	-3.93	40.96	GBIF Occurrence Download https://doi.org/10.15468/dl.b9m44r
Nyctalus lasiopterus	-3.80	40.80	GBIF Occurrence Download https://doi.org/10.15468/dl.b9m44r
Nyctalus lasiopterus	-3.77	40.81	GBIF Occurrence Download https://doi.org/10.15468/dl.b9m44r
Nyctalus lasiopterus	-3.70	40.42	GBIF Occurrence Download https://doi.org/10.15468/dl.b9m44r
Nyctalus lasiopterus	-3.70	40.42	GBIF Occurrence Download https://doi.org/10.15468/dl.b9m44r
Nyctalus lasiopterus	-3.49	48.03	GBIF Occurrence Download https://doi.org/10.15468/dl.b9m44r
Nyctalus lasiopterus	-3.34	47.81	GBIF Occurrence Download https://doi.org/10.15468/dl.b9m44r
Nyctalus lasiopterus	-3.30	42.90	GBIF Occurrence Download https://doi.org/10.15468/dl.b9m44r
Nyctalus lasiopterus	-3.20	42.40	GBIF Occurrence Download https://doi.org/10.15468/dl.b9m44r
Nyctalus lasiopterus	-3.16	40.63	GBIF Occurrence Download https://doi.org/10.15468/dl.b9m44r
Nyctalus lasiopterus	-3.11	43.00	GBIF Occurrence Download https://doi.org/10.15468/dl.b9m44r
Nyctalus lasiopterus	-3.11	41.85	GBIF Occurrence Download https://doi.org/10.15468/dl.b9m44r
Nyctalus lasiopterus	-3.10	42.30	GBIF Occurrence Download https://doi.org/10.15468/dl.b9m44r
Nyctalus lasiopterus	-3.07	42.32	GBIF Occurrence Download https://doi.org/10.15468/dl.b9m44r
Nyctalus lasiopterus	-2.90	42.00	GBIF Occurrence Download https://doi.org/10.15468/dl.b9m44r
Nyctalus lasiopterus	-2.70	42.18	GBIF Occurrence Download https://doi.org/10.15468/dl.b9m44r
Nyctalus lasiopterus	-2.70	42.00	GBIF Occurrence Download https://doi.org/10.15468/dl.b9m44r
Nyctalus lasiopterus	-1.60	43.10	GBIF Occurrence Download https://doi.org/10.15468/dl.b9m44r
Nyctalus lasiopterus	-1.23	44.20	GBIF Occurrence Download https://doi.org/10.15468/dl.b9m44r
Nyctalus lasiopterus	-1.18	44.09	GBIF Occurrence Download https://doi.org/10.15468/dl.b9m44r
Nyctalus lasiopterus	-1.14	43.28	GBIF Occurrence Download https://doi.org/10.15468/dl.b9m44r
Nyctalus lasiopterus	-1.10	43.00	GBIF Occurrence Download https://doi.org/10.15468/dl.b9m44r
Nyctalus lasiopterus	-1.09	38.03	GBIF Occurrence Download https://doi.org/10.15468/dl.b9m44r
Nyctalus lasiopterus	-1.00	37.90	GBIF Occurrence Download https://doi.org/10.15468/dl.b9m44r
Nyctalus lasiopterus	-0.77	44.32	GBIF Occurrence Download https://doi.org/10.15468/dl.b9m44r
Nyctalus lasiopterus	-0.55	42.57	GBIF Occurrence Download https://doi.org/10.15468/dl.b9m44r
Nyctalus lasiopterus	-0.30	44.10	GBIF Occurrence Download https://doi.org/10.15468/dl.b9m44r
Nyctalus lasiopterus	-0.20	44.00	GBIF Occurrence Download https://doi.org/10.15468/dl.b9m44r
Nyctalus lasiopterus	-0.10	42.60	GBIF Occurrence Download https://doi.org/10.15468/dl.b9m44r
Nyctalus lasiopterus	-0.02	48.74	GBIF Occurrence Download https://doi.org/10.15468/dl.b9m44r
Nyctalus lasiopterus	-0.01	42.66	GBIF Occurrence Download https://doi.org/10.15468/dl.b9m44r
Nyctalus lasiopterus	1.10	49.44	GBIF Occurrence Download https://doi.org/10.15468/dl.b9m44r
Nyctalus lasiopterus	1.24	49.48	GBIF Occurrence Download https://doi.org/10.15468/dl.b9m44r
Nyctalus lasiopterus	1.27	44.84	GBIF Occurrence Download https://doi.org/10.15468/dl.b9m44r
Nyctalus lasiopterus	1.50	46.56	GBIF Occurrence Download https://doi.org/10.15468/dl.b9m44r
Nyctalus lasiopterus	1.50	44.10	GBIF Occurrence Download https://doi.org/10.15468/dl.b9m44r
Nyctalus lasiopterus	1.56	46.46	GBIF Occurrence Download https://doi.org/10.15468/dl.b9m44r
Nyctalus lasiopterus	2.00	45.20	GBIF Occurrence Download https://doi.org/10.15468/dl.b9m44r
Nyctalus lasiopterus	2.04	45.85	GBIF Occurrence Download https://doi.org/10.15468/dl.b9m44r
Nyctalus lasiopterus	2.18	41.39	GBIF Occurrence Download https://doi.org/10.15468/dl.b9m44r
Nyctalus lasiopterus	2.20	45.20	GBIF Occurrence Download https://doi.org/10.15468/dl.b9m44r
Nyctalus lasiopterus	2.30	45.30	GBIF Occurrence Download https://doi.org/10.15468/dl.b9m44r
Nyctalus lasiopterus	2.33	45.11	GBIF Occurrence Download https://doi.org/10.15468/dl.b9m44r
Nyctalus lasiopterus	2.40	41.70	GBIF Occurrence Download https://doi.org/10.15468/dl.b9m44r
Nyctalus lasiopterus	2.60	44.40	GBIF Occurrence Download https://doi.org/10.15468/dl.b9m44r
Nyctalus lasiopterus	2.70	44.80	GBIF Occurrence Download https://doi.org/10.15468/dl.b9m44r
Nyctalus lasiopterus	2.80	44.80	GBIF Occurrence Download https://doi.org/10.15468/dl.b9m44r
Nyctalus lasiopterus	2.90	45.40	GBIF Occurrence Download https://doi.org/10.15468/dl.b9m44r
Nyctalus lasiopterus	3.01	44.38	GBIF Occurrence Download https://doi.org/10.15468/dl.b9m44r
Nyctalus lasiopterus	3.10	44.90	GBIF Occurrence Download https://doi.org/10.15468/dl.b9m44r
Nyctalus lasiopterus	3.20	44.60	GBIF Occurrence Download https://doi.org/10.15468/dl.b9m44r
Nyctalus lasiopterus	3.29	44.52	GBIF Occurrence Download https://doi.org/10.15468/dl.b9m44r
Nyctalus lasiopterus	3.60	44.10	GBIF Occurrence Download https://doi.org/10.15468/dl.b9m44r
Nyctalus lasiopterus	3.70	44.80	GBIF Occurrence Download https://doi.org/10.15468/dl.b9m44r
Nyctalus lasiopterus	3.80	44.74	GBIF Occurrence Download https://doi.org/10.15468/dl.b9m44r
Nyctalus lasiopterus	3.80	45.00	GBIF Occurrence Download https://doi.org/10.15468/dl.b9m44r
Nyctalus lasiopterus	4.00	44.90	GBIF Occurrence Download https://doi.org/10.15468/dl.b9m44r
Nyctalus lasiopterus	4.03	44.62	GBIF Occurrence Download https://doi.org/10.15468/dl.b9m44r
Nyctalus lasiopterus	4.05	44.85	GBIF Occurrence Download https://doi.org/10.15468/dl.b9m44r
Nyctalus lasiopterus	4.10	45.30	GBIF Occurrence Download https://doi.org/10.15468/dl.b9m44r
Nyctalus lasiopterus	4.43	43.68	GBIF Occurrence Download https://doi.org/10.15468/dl.b9m44r
Nyctalus lasiopterus	4.60	43.71	GBIF Occurrence Download https://doi.org/10.15468/dl.b9m44r
Nyctalus lasiopterus	4.73	45.42	GBIF Occurrence Download https://doi.org/10.15468/dl.b9m44r
Nyctalus lasiopterus	5.25	52.70	GBIF Occurrence Download https://doi.org/10.15468/dl.b9m44r
Nyctalus lasiopterus	5.40	43.90	GBIF Occurrence Download https://doi.org/10.15468/dl.b9m44r
Nyctalus lasiopterus	6.10	43.20	GBIF Occurrence Download https://doi.org/10.15468/dl.b9m44r
Nyctalus lasiopterus	6.13	43.12	GBIF Occurrence Download https://doi.org/10.15468/dl.b9m44r
Nyctalus lasiopterus	6.45	46.26	GBIF Occurrence Download https://doi.org/10.15468/dl.b9m44r
Nyctalus lasiopterus	6.58	46.07	GBIF Occurrence Download https://doi.org/10.15468/dl.b9m44r
Nyctalus lasiopterus	6.80	46.14	GBIF Occurrence Download https://doi.org/10.15468/dl.b9m44r
Nyctalus lasiopterus	6.80	43.50	GBIF Occurrence Download https://doi.org/10.15468/dl.b9m44r
Nyctalus lasiopterus	6.90	46.20	GBIF Occurrence Download https://doi.org/10.15468/dl.b9m44r
Nyctalus lasiopterus	7.20	44.10	GBIF Occurrence Download https://doi.org/10.15468/dl.b9m44r
Nyctalus lasiopterus	7.23	43.71	GBIF Occurrence Download https://doi.org/10.15468/dl.b9m44r
Nyctalus lasiopterus	8.67	46.77	GBIF Occurrence Download https://doi.org/10.15468/dl.b9m44r
Nyctalus lasiopterus	8.94	42.27	GBIF Occurrence Download https://doi.org/10.15468/dl.b9m44r
Nyctalus lasiopterus	9.09	42.13	GBIF Occurrence Download https://doi.org/10.15468/dl.b9m44r
Nyctalus lasiopterus	9.14	42.04	GBIF Occurrence Download https://doi.org/10.15468/dl.b9m44r
Nyctalus lasiopterus	9.36	42.08	GBIF Occurrence Download https://doi.org/10.15468/dl.b9m44r
Nyctalus lasiopterus	9.41	42.12	GBIF Occurrence Download https://doi.org/10.15468/dl.b9m44r
Nyctalus lasiopterus	10.26	46.78	GBIF Occurrence Download https://doi.org/10.15468/dl.b9m44r
Nyctalus lasiopterus	10.40	43.72	GBIF Occurrence Download https://doi.org/10.15468/dl.b9m44r
Nyctalus lasiopterus	10.75	44.10	GBIF Occurrence Download https://doi.org/10.15468/dl.b9m44r
Nyctalus lasiopterus	10.90	42.35	GBIF Occurrence Download https://doi.org/10.15468/dl.b9m44r
Nyctalus lasiopterus	10.99	45.44	GBIF Occurrence Download https://doi.org/10.15468/dl.b9m44r
Nyctalus lasiopterus	11.10	49.23	GBIF Occurrence Download https://doi.org/10.15468/dl.b9m44r
Nyctalus lasiopterus	11.25	43.77	GBIF Occurrence Download https://doi.org/10.15468/dl.b9m44r
Nyctalus lasiopterus	11.33	43.32	GBIF Occurrence Download https://doi.org/10.15468/dl.b9m44r
Nyctalus lasiopterus	11.53	53.53	GBIF Occurrence Download https://doi.org/10.15468/dl.b9m44r
Nyctalus lasiopterus	11.61	45.78	GBIF Occurrence Download https://doi.org/10.15468/dl.b9m44r
Nyctalus lasiopterus	11.85	50.80	GBIF Occurrence Download https://doi.org/10.15468/dl.b9m44r
Nyctalus lasiopterus	12.11	45.73	Vernier, E., & Vedovat, S. (2011). Presenza della nottola gigante, Nyctalus lasiopterus, in un parco storico della provincia di Venezia (Chiroptera, Vespertilionidae). Boll. Mus. St. Nat. Venezia, suppl. al, 61, 279-284.
Nyctalus lasiopterus	12.20	44.42	GBIF Occurrence Download https://doi.org/10.15468/dl.b9m44r
Nyctalus lasiopterus	13.78	45.65	Zidar, S. (2020). First capture of the greater noctule bat Nyctalus lasiopterus (Schreber, 1780) individuals in Slovenia. Natura Sloveniae, 22(1), 35-38.
Nyctalus lasiopterus	14.09	37.93	GBIF Occurrence Download https://doi.org/10.15468/dl.b9m44r
Nyctalus lasiopterus	14.48	48.98	GBIF Occurrence Download https://doi.org/10.15468/dl.b9m44r
Nyctalus lasiopterus	14.90	44.99	GBIF Occurrence Download https://doi.org/10.15468/dl.b9m44r
Nyctalus lasiopterus	14.90	44.99	Presetnik, P., & Knapic, T. (2015). First confirmations of the greater noctule bat Nyctalus lasiopterus (Schreber, 1780) presence in Slovenia after more than 85 years. Natura Sloveniae, 17(1), 41.
Nyctalus lasiopterus	15.27	43.80	GBIF Occurrence Download https://doi.org/10.15468/dl.b9m44r
Nyctalus lasiopterus	15.31	43.82	Kovač, D., Hamidović, D., Fressel, N., & Drakulić, S. (2011). Nyctalus lasiopterus Schreber, 1780 (Chiroptera: Vespertilionidae): first record for Kornati archipelago and first recent capture for Croatia.
Nyctalus lasiopterus	16.44	43.51	GBIF Occurrence Download https://doi.org/10.15468/dl.b9m44r
Nyctalus lasiopterus	16.49	43.54	GBIF Occurrence Download https://doi.org/10.15468/dl.b9m44r
Nyctalus lasiopterus	16.52	39.36	GBIF Occurrence Download https://doi.org/10.15468/dl.b9m44r
Nyctalus lasiopterus	17.03	48.26	GBIF Occurrence Download https://doi.org/10.15468/dl.b9m44r
Nyctalus lasiopterus	18.25	52.22	GBIF Occurrence Download https://doi.org/10.15468/dl.b9m44r
Nyctalus lasiopterus	18.64	48.85	GBIF Occurrence Download https://doi.org/10.15468/dl.b9m44r
Nyctalus lasiopterus	18.65	49.05	GBIF Occurrence Download https://doi.org/10.15468/dl.b9m44r
Nyctalus lasiopterus	19.46	47.38	GBIF Occurrence Download https://doi.org/10.15468/dl.b9m44r
Nyctalus lasiopterus	19.50	48.60	Uhrin, M., Kanuch, P., Benda, P., Hapl, E., Verbeek, H. J., Kristin, A., ... & Andreas, M. (2006). On the Greater noctule (Nyctalus lasiopterus) in central Slovakia. Vespertilio, 9(10), 183-192.
Nyctalus lasiopterus	19.52	48.56	GBIF Occurrence Download https://doi.org/10.15468/dl.b9m44r
Nyctalus lasiopterus	19.69	47.37	GBIF Occurrence Download https://doi.org/10.15468/dl.b9m44r
Nyctalus lasiopterus	19.84	49.23	Estók, P. (2011). Present status of a rare bat species, Nyctalus lasiopterus (Schreber, 1780) in Hungary. Hystrix, 22(1).
Nyctalus lasiopterus	20.08	47.94	Estok, P., Gombkötő, P., & Cserkesz, T. (2007). Roosting behaviour of the greater noctule Nyctalus lasiopterus Schreber, 1780 (Chiroptera, Vespertilionidae) in Hungary as revealed by radio-tracking. Mammalia, 71(1-2), 86-88.
Nyctalus lasiopterus	20.10	48.80	Uhrin, M., Kanuch, P., Benda, P., Hapl, E., Verbeek, H. J., Kristin, A., ... & Andreas, M. (2006). On the Greater noctule (Nyctalus lasiopterus) in central Slovakia. Vespertilio, 9(10), 183-192.
Nyctalus lasiopterus	20.13	49.17	GBIF Occurrence Download https://doi.org/10.15468/dl.b9m44r
Nyctalus lasiopterus	20.61	48.43	GBIF Occurrence Download https://doi.org/10.15468/dl.b9m44r
Nyctalus lasiopterus	20.62	48.10	Estòk, P., & Gombkötő, P. (2007). Review of the Hungarian data of Nyctalus lasiopterus (Schreber, 1780). Folia Historico Naturalia Musei Matraensis, 31, 167-172.
Nyctalus lasiopterus	20.93	40.09	GBIF Occurrence Download https://doi.org/10.15468/dl.b9m44r
Nyctalus lasiopterus	20.94	48.27	GBIF Occurrence Download https://doi.org/10.15468/dl.b9m44r
Nyctalus lasiopterus	21.17	48.30	Estók, P. (2007). Seasonal changes in the sex ratio of Nyctalus species in north-east Hungary. Acta Zoologica Academiae Scientiarum Hungaricae, 53(1), 89-95.
Nyctalus lasiopterus	21.46	39.54	GBIF Occurrence Download https://doi.org/10.15468/dl.b9m44r
Nyctalus lasiopterus	21.92	39.36	GBIF Occurrence Download https://doi.org/10.15468/dl.b9m44r
Nyctalus lasiopterus	21.98	39.03	GBIF Occurrence Download https://doi.org/10.15468/dl.b9m44r
Nyctalus lasiopterus	22.24	38.89	GBIF Occurrence Download https://doi.org/10.15468/dl.b9m44r
Nyctalus lasiopterus	22.73	54.38	GBIF Occurrence Download https://doi.org/10.15468/dl.b9m44r
Nyctalus lasiopterus	23.34	42.13	GBIF Occurrence Download https://doi.org/10.15468/dl.b9m44r
Nyctalus lasiopterus	23.47	40.56	GBIF Occurrence Download https://doi.org/10.15468/dl.b9m44r
Nyctalus lasiopterus	23.50	38.08	GBIF Occurrence Download https://doi.org/10.15468/dl.b9m44r
Nyctalus lasiopterus	24.00	42.22	GBIF Occurrence Download https://doi.org/10.15468/dl.b9m44r
Nyctalus lasiopterus	24.34	35.32	GBIF Occurrence Download https://doi.org/10.15468/dl.b9m44r
Nyctalus lasiopterus	24.51	41.28	GBIF Occurrence Download https://doi.org/10.15468/dl.b9m44r
Nyctalus lasiopterus	24.66	44.15	GBIF Occurrence Download https://doi.org/10.15468/dl.b9m44r
Nyctalus lasiopterus	24.85	44.19	GBIF Occurrence Download https://doi.org/10.15468/dl.b9m44r
Nyctalus lasiopterus	25.98	44.18	Estok, P., Görföl, T., Szoke, K., & Barti, L. (2017). Records of Greater Noctule Bat (Nyctalus lasiopterus) from Romania-with new additions. North. West. J. Zool, 13, 375-376.
Nyctalus lasiopterus	26.50	49.11	GBIF Occurrence Download https://doi.org/10.15468/dl.b9m44r
Nyctalus lasiopterus	27.53	41.98	GBIF Occurrence Download https://doi.org/10.15468/dl.b9m44r
Nyctalus lasiopterus	27.60	51.90	Dombrovski, V., Fenchuk, V., & Zhurauliou, D. (2016). New occurrence and the first breeding record of Nyctalus lasiopterus in Belarus. Vespertilio, 18, 55-59.
Nyctalus lasiopterus	27.61	42.01	GBIF Occurrence Download https://doi.org/10.15468/dl.b9m44r
Nyctalus lasiopterus	27.75	42.27	GBIF Occurrence Download https://doi.org/10.15468/dl.b9m44r
Nyctalus lasiopterus	28.57	47.06	GBIF Occurrence Download https://doi.org/10.15468/dl.b9m44r
Nyctalus lasiopterus	29.06	40.17	GBIF Occurrence Download https://doi.org/10.15468/dl.b9m44r
Nyctalus lasiopterus	29.30	47.57	GBIF Occurrence Download https://doi.org/10.15468/dl.b9m44r
Nyctalus lasiopterus	29.32	47.39	GBIF Occurrence Download https://doi.org/10.15468/dl.b9m44r
Nyctalus lasiopterus	29.37	51.24	Vlaschenko, A., Gashchak, S., Gukasova, A., & Naglov, A. (2010). New record and current status of Nyctalus lasiopterus in Ukraine (Chiroptera: Vespertilionidae). Lynx, ns (Praha), 41, 209-216.
Nyctalus lasiopterus	29.49	36.31	Yiğit, N., Bulut, Ş., Karataş, A., ÇAM, P., & Saygili, F. (2008). Contribution to the distribution, morphological peculiarities, and karyology of the greater noctule, Nyctalus lasiopterus (Chiroptera: Vespertilionidae), in southwestern Turkey. Turkish Journal of Zoology, 32(1), 53-58.
Nyctalus lasiopterus	30.04	49.48	GBIF Occurrence Download https://doi.org/10.15468/dl.b9m44r
Nyctalus lasiopterus	30.20	50.31	GBIF Occurrence Download https://doi.org/10.15468/dl.b9m44r
Nyctalus lasiopterus	30.29	50.22	GBIF Occurrence Download https://doi.org/10.15468/dl.b9m44r
Nyctalus lasiopterus	30.31	50.26	GBIF Occurrence Download https://doi.org/10.15468/dl.b9m44r
Nyctalus lasiopterus	30.42	46.27	GBIF Occurrence Download https://doi.org/10.15468/dl.b9m44r
Nyctalus lasiopterus	30.50	50.39	GBIF Occurrence Download https://doi.org/10.15468/dl.b9m44r
Nyctalus lasiopterus	30.59	48.45	GBIF Occurrence Download https://doi.org/10.15468/dl.b9m44r
Nyctalus lasiopterus	30.71	36.89	GBIF Occurrence Download https://doi.org/10.15468/dl.b9m44r
Nyctalus lasiopterus	30.72	46.48	GBIF Occurrence Download https://doi.org/10.15468/dl.b9m44r
Nyctalus lasiopterus	30.99	52.43	GBIF Occurrence Download https://doi.org/10.15468/dl.b9m44r
Nyctalus lasiopterus	31.16	50.20	GBIF Occurrence Download https://doi.org/10.15468/dl.b9m44r
Nyctalus lasiopterus	31.30	50.15	GBIF Occurrence Download https://doi.org/10.15468/dl.b9m44r
Nyctalus lasiopterus	32.14	46.28	GBIF Occurrence Download https://doi.org/10.15468/dl.b9m44r
Nyctalus lasiopterus	32.31	46.31	GBIF Occurrence Download https://doi.org/10.15468/dl.b9m44r
Nyctalus lasiopterus	32.35	46.37	GBIF Occurrence Download https://doi.org/10.15468/dl.b9m44r
Nyctalus lasiopterus	32.52	46.52	GBIF Occurrence Download https://doi.org/10.15468/dl.b9m44r
Nyctalus lasiopterus	32.70	34.90	GBIF Occurrence Download https://doi.org/10.15468/dl.b9m44r
Nyctalus lasiopterus	32.71	34.94	Benda, P., Hanák, V., Horáček, I., Hulva, P., Lučan, R., & Ruedi, M. (2007). Bats (Mammalia: Chiroptera) of the Eastern Mediterranean. Part 5. Bat fauna of Cyprus: review of records with confirmation of six species new for the island and description of a new subspecies. Acta Societatis Zoologicae Bohemicae, 71(2), 71-130.
Nyctalus lasiopterus	32.97	36.99	GBIF Occurrence Download https://doi.org/10.15468/dl.b9m44r
Nyctalus lasiopterus	33.52	46.27	GBIF Occurrence Download https://doi.org/10.15468/dl.b9m44r
Nyctalus lasiopterus	34.12	44.44	GBIF Occurrence Download https://doi.org/10.15468/dl.b9m44r
Nyctalus lasiopterus	34.40	44.93	GBIF Occurrence Download https://doi.org/10.15468/dl.b9m44r
Nyctalus lasiopterus	34.45	53.27	GBIF Occurrence Download https://doi.org/10.15468/dl.b9m44r
Nyctalus lasiopterus	35.21	46.51	GBIF Occurrence Download https://doi.org/10.15468/dl.b9m44r
Nyctalus lasiopterus	35.29	48.45	GBIF Occurrence Download https://doi.org/10.15468/dl.b9m44r
Nyctalus lasiopterus	36.09	50.03	GBIF Occurrence Download https://doi.org/10.15468/dl.b9m44r
Nyctalus lasiopterus	36.14	50.03	GBIF Occurrence Download https://doi.org/10.15468/dl.b9m44r
Nyctalus lasiopterus	36.15	50.03	GBIF Occurrence Download https://doi.org/10.15468/dl.b9m44r
Nyctalus lasiopterus	36.16	50.02	GBIF Occurrence Download https://doi.org/10.15468/dl.b9m44r
Nyctalus lasiopterus	36.19	49.37	GBIF Occurrence Download https://doi.org/10.15468/dl.b9m44r
Nyctalus lasiopterus	36.20	49.35	GBIF Occurrence Download https://doi.org/10.15468/dl.b9m44r
Nyctalus lasiopterus	36.23	49.99	GBIF Occurrence Download https://doi.org/10.15468/dl.b9m44r
Nyctalus lasiopterus	36.34	49.59	GBIF Occurrence Download https://doi.org/10.15468/dl.b9m44r
Nyctalus lasiopterus	36.35	49.59	Kovalov, V., Hukov, V., & Rodenko, O. (2019). New record of Nyctalus lasiopterus (Schreber, 1780) in Ukraine with a new confirmation of carnivory. North-Western Journal of Zoology, 15(1).
Nyctalus lasiopterus	36.43	50.00	Kovalov, V., Hukov, V., & Rodenko, O. (2019). New record of Nyctalus lasiopterus (Schreber, 1780) in Ukraine with a new confirmation of carnivory. North-Western Journal of Zoology, 15(1).
Nyctalus lasiopterus	37.40	49.51	Kovalov, V., Hukov, V., & Rodenko, O. (2019). New record of Nyctalus lasiopterus (Schreber, 1780) in Ukraine with a new confirmation of carnivory. North-Western Journal of Zoology, 15(1).
Nyctalus lasiopterus	39.38	51.55	GBIF Occurrence Download https://doi.org/10.15468/dl.b9m44r
Nyctalus lasiopterus	39.56	51.90	Vlaschenko, A., Kravchenko, K., Prylutska, A., Ivancheva, E., Sitnikova, E., & Mishin, A. (2016). Structure of summer bat assemblages in forests in European Russia. Turkish Journal of Zoology, 40(6), 876-893.
Nyctalus lasiopterus	40.21	55.63	GBIF Occurrence Download https://doi.org/10.15468/dl.b9m44r
Nyctalus lasiopterus	40.52	41.01	GBIF Occurrence Download https://doi.org/10.15468/dl.b9m44r
Nyctalus lasiopterus	40.86	54.71	GBIF Occurrence Download https://doi.org/10.15468/dl.b9m44r
Nyctalus lasiopterus	44.04	55.74	GBIF Occurrence Download https://doi.org/10.15468/dl.b9m44r
Nyctalus lasiopterus	45.01	43.58	GBIF Occurrence Download https://doi.org/10.15468/dl.b9m44r
Nyctalus lasiopterus	45.11	43.28	GBIF Occurrence Download https://doi.org/10.15468/dl.b9m44r
Nyctalus lasiopterus	49.80	53.38	GBIF Occurrence Download https://doi.org/10.15468/dl.b9m44r
Nyctalus lasiopterus	53.72	58.21	GBIF Occurrence Download https://doi.org/10.15468/dl.b9m44r
Nyctalus lasiopterus	54.68	51.75	GBIF Occurrence Download https://doi.org/10.15468/dl.b9m44r
