# Supplementary material for: Assessing future shifts in habitat suitability and connectivity to old-growth forests to support the conservation of the endangered giant noctule
Source: PeerJ. 2022 Nov 28;10:e14446. doi: 10.7717/peerj.14446 (PMC9744155; doi:10.7717/peerj.14446)
Supplement: Supplemental Information 7 — R code including the modified functions from the ‘hyperoverlap’ R package used to perform the niche overlap analyses. [file peerj-10-14446-s007.r]

hyperoverlap_detect2 <- function (x, y, kernel = "polynomial", kernel.degree = 3, cost = 500, 
          stoppage.threshold = 0.4, verbose = TRUE, set = FALSE) 
{
  if (length(which(is.na(x) == TRUE)) > 0) {
    stop("Missing data. NAs detected.")
  }
  if (length(which(x == "")) > 0) {
    stop("Missing data. Empty elements detected.")
  }
  if (length(which(is.na(y) == TRUE)) > 0) {
    stop("Missing labels. NAs detected.")
  }
  if (length(which(y == "")) > 0) {
    stop("Missing labels. Empty elements detected.")
  }
  if (length(y) != nrow(x)) {
    stop("Number of labels does not match number of points. ")
  }
  #if (length(unique(y)) > 2) {
  #  stop("More than two entities detected. For multiple pairs, see hyperoverlap_set(). ")
  #}
  if (set == FALSE) {
    if (nrow(x) <= (ncol(x) + 1)) {
      stop("Total number of points too small and will always produce a boundary. Decrease dimensionality or exclude this pair from analysis ")
    }
  }
  if (stoppage.threshold < 0) {
    stop("Invalid stoppage threshold. Value must be between 0 and 1.")
  }
  if (stoppage.threshold > 1) {
    stop("Invalid stoppage threshold. Value must be between 0 and 1.")
  }
  n <- ncol(x)
  m <- nrow(x)
  y <- factor(y)
  entity1 <- as.character(levels(factor(y))[1])
  entity2 <- as.character(levels(factor(y))[2])
  dimensions <- colnames(x)
  occurrences <- cbind(y, x)
  fit <- e1071::svm(formula = y ~ ., data = occurrences, scale = FALSE, 
                    kernel = "linear", cost = cost)
  pred <- stats::predict(fit, x)
  accuracy <- table(pred, y)
  misclass <- accuracy[2] + accuracy[3]
  if (misclass == 0) {
    return(methods::new("Hyperoverlap", entity1 = entity1, 
                        entity2 = entity2, dimensions = dimensions, occurrences = as.data.frame(occurrences), 
                        shape = "linear", polynomial.order = 1, result = "non-overlap", 
                        accuracy = accuracy, number.of.points.misclassified = 0, 
                        model = fit))
  }
  else {
    if (kernel == "linear") {
      return(methods::new("Hyperoverlap", entity1 = entity1, 
                          entity2 = entity2, dimensions = dimensions, occurrences = as.data.frame(occurrences), 
                          shape = "linear", polynomial.order = 1, result = "overlap", 
                          accuracy = accuracy, number.of.points.misclassified = misclass, 
                          model = fit))
    }
    if (kernel == "polynomial") {
      if (misclass > stoppage.threshold * nrow(x)) {
        if (verbose) 
          print("Misclassified points above stoppage threshold; curvilinear hyperoverlap not attempted.")
        return(methods::new("Hyperoverlap", entity1 = entity1, 
                            entity2 = entity2, dimensions = dimensions, 
                            occurrences = as.data.frame(occurrences), shape = "linear", 
                            polynomial.order = 1, result = "overlap", accuracy = accuracy, 
                            number.of.points.misclassified = misclass, 
                            model = fit))
      }
      else {
        fit2 <- e1071::svm(formula = y ~ ., data = occurrences, 
                           scale = FALSE, kernel = "polynomial", degree = 2, 
                           cost = cost)
        pred2 <- stats::predict(fit2, x)
        accuracy2 <- table(pred2, y)
        misclass2 <- accuracy2[2] + accuracy2[3]
        deg = 2
        if (misclass2 < misclass) {
          fit <- fit2
          accuracy <- accuracy2
          misclass <- misclass2
          deg = 2
        }
        if (misclass == 0) {
          return(methods::new("Hyperoverlap", entity1 = entity1, 
                              entity2 = entity2, dimensions = dimensions, 
                              occurrences = as.data.frame(occurrences), 
                              shape = "curvilinear", polynomial.order = deg, 
                              result = "non-overlap", accuracy = accuracy, 
                              number.of.points.misclassified = 0, model = fit))
        }
        for (i in 3:kernel.degree) {
          fit2 <- e1071::svm(formula = y ~ ., data = occurrences, 
                             scale = FALSE, kernel = "polynomial", degree = i, 
                             cost = cost)
          pred2 <- stats::predict(fit2, x)
          accuracy2 <- table(pred2, y)
          misclass2 <- accuracy2[2] + accuracy2[3]
          if (misclass2 > misclass) {
            fit <- fit2
            accuracy <- accuracy2
            misclass <- misclass2
            deg = i
          }
          if (misclass == 0) {
            return(methods::new("Hyperoverlap", entity1 = entity1, 
                                entity2 = entity2, dimensions = dimensions, 
                                occurrences = as.data.frame(occurrences), 
                                shape = "curvilinear", polynomial.order = deg, 
                                result = "non-overlap", accuracy = accuracy, 
                                number.of.points.misclassified = 0, model = fit))
          }
        }
        return(methods::new("Hyperoverlap", entity1 = entity1, 
                            entity2 = entity2, dimensions = dimensions, 
                            occurrences = as.data.frame(occurrences), shape = "curvilinear", 
                            polynomial.order = deg, result = "overlap", 
                            accuracy = accuracy, number.of.points.misclassified = misclass, 
                            model = fit))
      }
    }
  }
}


hyperoverlap_lda2 <- function (x, return.plot = TRUE, visualise3d = FALSE, showlegend = TRUE, col_group = NULL) 
{
  require("RColorBrewer")
  if(is.null(col_group)){
    col_group = brewer.pal(n = length(unique(x@occurrences$y)), name = "Set3")
  }
  
  occ <- x@occurrences
  n <- length(x@dimensions)
  ref <- matrix(nrow = n, ncol = n, data = 0)
  diag(ref) <- 1
  oldpar <- graphics::par(no.readonly = TRUE)
  on.exit(graphics::par(oldpar))
  if (is.data.frame(occ) == FALSE) 
    if (is.data.frame(occ) == FALSE) 
      occ <- as.data.frame(occ)
  n <- ncol(occ) - 1
  colnames(occ)[1] <- "Entity"
  occ$Entity <- factor(occ$Entity)
  for (i in 2:ncol(occ)) {
    occ[, i] <- as.numeric(occ[, i])
  }
  lda1 <- MASS::lda(formula = Entity ~ ., data = occ)
  ord <- matrix(nrow = n, ncol = n)# Da ord L146 a orth L151 ERRORE
  ord[, 1] <- lda1$scaling[,1]
  for (i in 2:n) {
    ord[, i] <- stats::runif(n, -1, 1)
  }
  orth <- matlib::GramSchmidt(ord, normalize = TRUE)
  while (length(which(orth == 0)) > 0) {
    for (i in 2:n) {
      ord[, i] <- stats::runif(n, -1, 1)
    }
    orth <- matlib::GramSchmidt(ord, normalize = TRUE)
  }
  tran <- occ
  cols <- c(colnames(occ)[1], "LDA1")
  for (i in 2:n) {
    cols <- c(cols, paste0("O", i - 1))
  }
  tran[, 2:ncol(tran)] <- NA
  colnames(tran) <- cols
  tran[, 2:ncol(tran)] <- as.matrix(occ[, -1]) %*% orth
  ref1 <- ref %*% orth
  if (visualise3d == FALSE) {
    pca <- stats::princomp(tran[, 3:(n + 1)])
    ref2 <- ref1[, -1] %*% pca$loadings
    ref2 <- cbind(ref1[, 1], ref2)
    seg <- matrix(nrow = n, ncol = 4)
    colnames(seg) <- c("x1", "y1", "x2", "y2")
    tran2 <- tran[1:3]
    colnames(tran2)[3] <- "residualPCA"
    tran2[, 3] <- pca$scores[, 1]
    midx <- min(tran2[, 2]) + (max(tran2[, 2] - min(tran2[, 
                                                          2]))/2)
    rangex <- max(tran2[, 2]) - min(tran2[, 2])
    midy <- min(tran2[, 3]) + (max(tran2[, 3] - min(tran2[, 
                                                          3]))/2)
    rangey <- max(tran2[, 3]) - min(tran2[, 3])
    seg[, 1] <- rep(max(tran2[, 2]), n)
    seg[, 2] <- rep(midy + rangey, n)
    plot_factor <- min(c(rangex, rangey)) * 0.7
    midx <- min(tran2[, 2]) + (max(tran2[, 2] - min(tran2[, 
                                                          2]))/2)
    rangex <- max(tran2[, 2]) - min(tran2[, 2])
    midy <- min(tran2[, 3]) + (max(tran2[, 3] - min(tran2[, 
                                                          3]))/2)
    rangey <- max(tran2[, 3]) - min(tran2[, 3])
    seg[, 1] <- rep(max(tran2[, 2]), n)
    seg[, 2] <- rep(midy + rangey, n)
    plot_factor <- min(c(rangex, rangey)) * 0.7
    for (i in 1:n) {
      seg[i, 3] <- max(tran2[, 2]) + plot_factor * ref2[i, 
                                                        1]
      seg[i, 4] <- midy + rangey + plot_factor * ref2[i, 
                                                      2]
    }
    if (return.plot == TRUE) {
      graphics::par(mfrow = c(1, 2))
      graphics::plot(tran2[, 2:3], col = col_group)
      graphics::legend("bottom", legend = levels(as.factor(tran2$Entity)), pch = 0.4,  cex = 0.7,
                    fill = col_group)
      graphics::plot(tran2[, 2:3], col = "grey", xlim = c(min(tran2$LDA1), 
                                                          min(tran2$LDA1) + 2 * rangex), ylim = c(min(tran2$residualPCA), 
                                                                                                  min(tran2$residualPCA) + 2 * rangey))
      asp <- (graphics::par("pin")[1]/diff(graphics::par("usr")[1:2]))/(graphics::par("pin")[2]/diff(graphics::par("usr")[3:4]))
      plotrix::draw.ellipse(seg[2, 1], seg[1, 2], plot_factor/2, 
                            plot_factor/2, border = "gray", lwd = 1.5)
      graphics::segments(seg[, 1], seg[, 2], seg[, 3], 
                         seg[, 4], lwd = 2, col = "gray40")
      graphics::points(seg[, 3], seg[, 4], col = "white", 
                       cex = 2.7, pch = 20)
      graphics::text(seg[, 3], seg[, 4], 1:n, cex = 1.2)
      graphics::legend("bottomright", legend = colnames(occ)[2:(n + 
                                                                  1)], pch = paste(seq(1:n)), cex = 0.8)
      #graphics::mtext(paste0("Hyperoverlap: ", x@entity1, 
      #                       " and ", x@entity2), side = 3, line = -2, outer = TRUE, 
      #                cex = 1, font = 2)
    }
  }
  if (visualise3d == TRUE) {
    pca <- stats::princomp(tran[, 3:(n + 1)])
    ref2 <- ref1[, -1] %*% pca$loadings
    ref2 <- cbind(ref1[, 1], ref2)
    tran2 <- tran[1:4]
    colnames(tran2)[3:4] <- c("residualPCA1", "residualPCA2")
    tran2[, 3:4] <- pca$scores[, 1:2]
    seg <- matrix(nrow = n, ncol = 6)
    colnames(seg) <- c("x1", "y1", "z1", "x2", "y2", "z2")
    midx <- min(tran2[, 2]) + (max(tran2[, 2] - min(tran2[, 
                                                          2]))/2)
    midy <- min(tran2[, 3]) + (max(tran2[, 3] - min(tran2[, 
                                                          3]))/2)
    midz <- min(tran2[, 4]) + (max(tran2[, 4] - min(tran2[, 
                                                          4]))/2)
    seg[, 1] <- rep(midx, n)
    seg[, 2] <- rep(midy, n)
    seg[, 3] <- rep(midz, n)
    for (i in 1:n) {
      seg[i, 4] <- midx + ref2[i, 1]
      seg[i, 5] <- midy + ref2[i, 2]
      seg[i, 6] <- midz + ref2[i, 3]
    }
    if (return.plot == TRUE) {
      rgl::par3d(windowRect = c(20, 30, 1200, 600))
      rgl::mfrow3d(1, 2, sharedMouse = TRUE)
      rgl::plot3d(tran2[, 2:4], col = col_group, 
                  alpha = 0.5, size = 7)
      rgl::legend3d("left", legend = levels(as.factor(tran2$Entity)), pch = 1,  cex = 1,
                    fill = col_group)
      rgl::aspect3d(1)
      rgl::plot3d(tran2[, 2:4], col = "grey", alpha = 0.4, 
                  asp = 1, size = 7, xlab = NULL, ylab = NULL, 
                  zlab = NULL)
      rgl::aspect3d(1)
      rgl::segments3d(x = as.vector(t(seg[, c(1, 4)])), 
                      y = as.vector(t(seg[, c(2, 5)])), z = as.vector(t(seg[, 
                                                                            c(3, 6)])), lwd = 2, col = "gray40")
      rgl::text3d(x = seg[, 4], y = seg[, 5], z = seg[, 
                                                      6], 1:n, font = 2, cex = 1.5)
      if (showlegend == TRUE) {
        rgl::legend3d("left", legend = colnames(occ)[2:(n + 
                                                          1)], pch = paste(seq(1:n)), cex = 1)
      }
    }
  }
  return(tran2)
}
